# Supplementary material for: Heteroleptic Complexes of Ruthenium Nitrosyl with Pyridine and Bypiridine—Synthesis and Photoisomerization
Source: Molecules. 2024 Aug 26;29(17):4039. doi: 10.3390/molecules29174039 (PMC11397342; doi:10.3390/molecules29174039)
Supplement: Supplementary file 1 [file molecules-29-04039-s001.zip]

Archive with 1 entries (1 files):
- molecules-3143303-supplementary.pdf
